# Supplementary material for: Structural and functional insights underlying recognition of histidine phosphotransfer protein in fungal phosphorelay systems
Source: Commun Biol. 2024 Jul 4;7:814. doi: 10.1038/s42003-024-06459-0 (PMC11224324; doi:10.1038/s42003-024-06459-0)
Supplement: Supplementary file 3 — Supplementary Data 1 [file 42003_2024_6459_MOESM3_ESM.xlsx]

## Sheet: Fig. 2b_REC_hyhK6_source_points
	Fraction Bound	Fraction Bound
[REC-1]	y1	y2	Mean Fraction bound	SD
4.97437e-09	0.0280333	0.0169199	0.0224766	0.00785836
9.94873e-09	0.0262132	0.00621719	0.0162152	0.0141393
1.98975e-08	0.0205898	-0.0288393	-0.00412476	0.0349517
3.97949e-08	-0.000557291	-0.0291298	-0.0148435	0.0202038
7.95898e-08	-0.00314638	-0.0460719	-0.0246091	0.0303529
1.5918e-07	0.00345653	0.0139008	0.00867865	0.0073852
3.18359e-07	0.00987873	0.0323861	0.0211324	0.0159151
6.36719e-07	0.0382064	0.0132581	0.0257322	0.0176411
1.27344e-06	0.0608983	0.0306696	0.045784	0.0213749
2.54688e-06	0.144077	0.113306	0.128691	0.0217587
5.09375e-06	0.26016	0.237789	0.248975	0.0158183
1.01875e-05	0.443805	0.406992	0.425398	0.0260306
2.0375e-05	0.625734	0.546382	0.586058	0.0561103
4.075e-05	0.770914	0.691035	0.730974	0.0564835
8.15e-05	0.82043	0.765804	0.793117	0.0386264
0.000163	0.935212	0.871695	0.903454	0.0449131

## Sheet: Fig. 2b_REC_hyhK3_source_points
	Fraction Bound
[REC-1]	y1	y2	y3	Mean Fraction Bound	SD
1.52588e-08	0.0131557	0.0288186	-0.00257678	0.0131325	0.0156977
3.05176e-08	0.00458642	0.0689951	0.000903363	0.0248283	0.0382939
6.10352e-08	3.2285e-05	0.00661368	-0.0167777	-0.00337726	0.0120627
1.2207e-07	0.00692669	0.00239257	0.0145725	0.00796392	0.00615585
2.44141e-07	0.0156104	0.0706139	0.0673653	0.0511965	0.0308613
4.88281e-07	0.0417664	0.00576358	-0.0241706	0.00778645	0.033015
9.76563e-07	0.0819311	-0.0424435	-0.0315924	0.00263175	0.0688892
1.95313e-06	0.165833	-0.0448558	0.02391	0.0482958	0.107441
3.90625e-06	0.259804	0.0319443	0.0884747	0.126741	0.118652
7.8125e-06	0.408207	0.135257	0.17704	0.240168	0.147018
1.5625e-05	0.589816	0.201615	0.268099	0.353177	0.207614
3.125e-05	0.734286	0.310801	0.384368	0.476485	0.226272
6.25e-05	0.865542	0.483587	0.548097	0.632409	0.20446
0.000125	0.95522	0.758243	0.705792	0.806419	0.131507
0.00025	0.961103	0.934504	0.848167	0.914591	0.0590425
0.0005	0.942027	0.771384	0.920924	0.878112	0.0930294

## Sheet: Fig. 2b_REC_hyHK5_source_points
	Fraction Bound
[REC-1]	y1	y2	y3	Mean Fraction Bound	SD
1.52588e-08	0.0335163	0.129073	0.15259	0.10506	0.0630641
3.05176e-08	0.00607273	0.101144	0.132336	0.0798508	0.0657695
6.10352e-08	0.00177524	0.124818	0.096266	0.0742863	0.0643986
1.2207e-07	0.0404795	0.130033	0.126282	0.0989315	0.0506557
2.44141e-07	0.0186879	0.0586254	0.109831	0.0623816	0.0456877
4.88281e-07	0.0460111	0.00847367	0.0375748	0.0306865	0.019694
9.76563e-07	0.0227409	-0.00937337	-0.0518088	-0.0128138	0.0373937
1.95313e-06	0.0425138	-0.127007	-0.119719	-0.0680709	0.0958385
3.90625e-06	0.0341933	-0.173782	-0.168218	-0.102602	0.118501
7.8125e-06	0.202023	-0.14022	-0.16078	-0.0329923	0.203789
1.5625e-05	0.362614	-0.0137218	-0.0506185	0.0994247	0.228674
3.125e-05	0.600134	0.0761678	0.0744092	0.250237	0.303021
6.25e-05	0.748032	0.180628	0.262088	0.396916	0.306791
0.000125	0.800745	0.382221	0.479141	0.554036	0.219083
0.00025	0.872587	0.546737	0.626372	0.681898	0.169874
0.0005	0.957334	0.61535	0.654459	0.742381	0.187179

## Sheet: Fig. 6d_source data
Temperature	WT1	WT2	WT3	Derivative WT1	Derivative WT2	Derivative WT3	E82A_1	E82A_2	E82A_3	Derivative E82A_1	Derivative E82A_2	Derivative E82A_3	E89A_1	E89A_2	E89A_3	Derivative E89A_1	Derivative E89A_2	Derivative E89A_3	R158A_1	R158A_2	R158A_3	Derivative R158A_1	Derivative R158A_2	Derivative R158A_3	R169A_1	R169A_2	R169A_3	Derivative R169A_1	Derivative R169A_2	Derivative R169A_3	E82A/R158A_1	E82A/R158A_2	E82A/R158A_3	Derivative E82A/R158A_1	Derivative E82A/R158A_2	Derivative E82A/R158A_3
20	2531.43	2514.14	2561.5				2544.62	2542.57	2544.73				2592.59	2567.65	2613.45				2559.94	2557.03	2571.41				2603.84	2608.89	2605.96				2588.31	2589.44	2600.21
21	2530.92	2513.07	2560.17	0.511283	1.07414	1.33866	2543.37	2541.43	2543.54	1.25051	1.13849	1.18921	2591.55	2566.2	2612.19	1.04489	1.44502	1.26136	2559.07	2556	2570.19	0.865097	1.03102	1.22378	2602.25	2607.02	2604.75	1.59651	1.86637	1.20956	2587.4	2588.2	2598.61	0.908335	1.2462	1.5933
22	2530.41	2512	2558.83	0.511283	1.07414	1.33866	2542.12	2540.3	2542.35	1.25051	1.13849	1.18921	2590.5	2564.76	2610.93	1.04489	1.44502	1.26136	2558.21	2554.97	2568.96	0.865097	1.03102	1.22378	2600.65	2605.16	2603.54	1.59651	1.86637	1.20956	2586.49	2586.95	2597.02	0.908335	1.2462	1.5933
23	2529.9	2510.92	2557.49	0.511283	1.07414	1.33866	2540.87	2539.16	2541.16	1.25051	1.13849	1.18921	2589.46	2563.31	2609.67	1.04489	1.44502	1.26136	2557.34	2553.94	2567.74	0.865097	1.03102	1.22378	2599.05	2603.29	2602.33	1.59651	1.86637	1.20956	2585.59	2585.71	2595.43	0.908335	1.2462	1.5933
24	2529.39	2509.85	2556.15	0.511283	1.07414	1.33866	2539.62	2538.02	2539.97	1.25051	1.13849	1.18921	2588.42	2561.87	2608.4	1.04489	1.44502	1.26136	2556.48	2552.91	2566.51	0.865097	1.03102	1.22378	2597.46	2601.42	2601.12	1.59651	1.86637	1.20956	2584.68	2584.46	2593.83	0.908335	1.2462	1.5933
25	2528.88	2508.77	2554.81	0.511283	1.07414	1.33866	2538.37	2536.88	2538.78	1.25051	1.13849	1.18921	2587.37	2560.42	2607.14	1.04489	1.44502	1.26136	2555.61	2551.88	2565.29	0.865097	1.03102	1.22378	2595.86	2599.56	2599.91	1.59651	1.86637	1.20956	2583.77	2583.21	2592.24	0.908335	1.2462	1.5933
26	2528.37	2507.7	2553.47	0.511283	1.07414	1.33866	2537.12	2535.74	2537.59	1.25051	1.13849	1.18921	2586.33	2558.98	2605.88	1.04489	1.44502	1.26136	2554.75	2550.85	2564.07	0.865097	1.03102	1.22378	2594.26	2597.69	2598.7	1.59651	1.86637	1.20956	2582.86	2581.97	2590.65	0.908335	1.2462	1.5933
27	2527.68	2506.67	2552.17	0.681802	1.02761	1.30616	2536.12	2534.47	2535.85	0.99795	1.27379	1.74628	2585.39	2557.55	2604.64	0.939672	1.42947	1.24261	2553.92	2549.66	2562.54	0.827862	1.18347	1.53101	2592.76	2595.71	2597.43	1.50544	1.98326	1.27027	2582.12	2580.67	2588.85	0.735312	1.29962	1.79323
28	2527.37	2505.92	2550.96	0.313421	0.750989	1.20893	2535.31	2533.49	2534.24	0.81166	0.973638	1.60365	2584.62	2556.44	2603.58	0.76749	1.10395	1.06256	2552.89	2548.2	2561.18	1.03177	1.46797	1.35313	2591.16	2593.63	2595.88	1.59349	2.07651	1.55643	2581.36	2579.5	2587.28	0.761945	1.16965	1.57235
29	2527.22	2505.38	2550.02	0.151701	0.537232	0.932851	2534.71	2532.81	2532.36	0.602224	0.6815	1.88657	2583.67	2555.32	2602.32	0.951937	1.11995	1.25437	2551.61	2546.68	2560.09	1.27499	1.51613	1.097	2589.62	2591.63	2593.84	1.54682	1.9978	2.03487	2580.71	2578.19	2585.87	0.648386	1.31012	1.40949
30	2527.23	2504.92	2549.05	-0.00782937	0.462177	0.972002	2533.99	2532.03	2530.52	0.715659	0.779747	1.83956	2583.07	2554.33	2601.1	0.59636	0.994878	1.22193	2550.32	2545.25	2558.84	1.29343	1.42899	1.24686	2588.01	2589.89	2591.77	1.6051	1.74103	2.07341	2580.28	2577.33	2584.68	0.433616	0.854589	1.19483
31	2526.88	2504.55	2548.46	0.351945	0.370483	0.589553	2533.45	2531.09	2528.96	0.547071	0.948702	1.55183	2582.36	2553.56	2600.13	0.712802	0.767395	0.966272	2548.99	2543.68	2557.94	1.33343	1.57219	0.903289	2586.46	2588.71	2589.87	1.55089	1.18387	1.90196	2579.67	2576.41	2583.26	0.608734	0.926352	1.41472
32	2526.59	2504.31	2547.99	0.286336	0.238091	0.472747	2532.96	2530.3	2528.1	0.485629	0.788818	0.868489	2581.61	2552.48	2599.07	0.744618	1.07804	1.06233	2547.78	2542.13	2557.21	1.20798	1.54807	0.722344	2585.15	2587.85	2587.99	1.31336	0.855596	1.87636	2579.52	2575.84	2582.3	0.152176	0.565592	0.961928
33	2526.31	2503.97	2547.41	0.282601	0.347102	0.576161	2532.4	2529.29	2527.67	0.557293	1.00869	0.428136	2580.99	2551.09	2597.88	0.620743	1.39579	1.19261	2546.74	2540.97	2556.37	1.04158	1.1641	0.841348	2584.05	2587.01	2586.43	1.09855	0.839225	1.55601	2579.43	2575.36	2581.58	0.0927514	0.483991	0.72483
34	2525.97	2503.38	2546.81	0.336874	0.582572	0.600706	2531.67	2527.92	2527.59	0.72863	1.36792	0.0804452	2580.41	2549.55	2596.99	0.579616	1.53962	0.891704	2546.22	2539.92	2555.66	0.51286	1.04224	0.714074	2582.82	2586.33	2585.21	1.22797	0.687906	1.22638	2579.73	2575.47	2581.44	-0.301314	-0.113203	0.132667
35	2525.57	2503.02	2546.56	0.404584	0.364966	0.258438	2531.29	2526.55	2527.57	0.386634	1.36578	0.0211455	2579.7	2548.24	2596.24	0.712473	1.30726	0.744413	2545.98	2539.17	2555.28	0.238194	0.757427	0.382765	2581.87	2585.6	2584.1	0.95048	0.724844	1.11204	2580.21	2575.58	2581.75	-0.482908	-0.110653	-0.303173
36	2525.56	2502.67	2546.35	0.0031817	0.347065	0.201025	2530.69	2525.28	2527.36	0.601057	1.27877	0.209843	2579.09	2547.17	2595.48	0.609583	1.06774	0.765783	2546.37	2538.68	2554.95	-0.381317	0.486442	0.325972	2580.94	2584.67	2582.96	0.928397	0.934472	1.13735	2581.46	2576.5	2582.57	-1.2528	-0.921768	-0.824872
37	2525.53	2502.3	2546.15	0.0338763	0.372795	0.201245	2530.05	2524.12	2526.93	0.638497	1.15565	0.427944	2578.63	2546.58	2594.95	0.46316	0.595277	0.524053	2547.19	2538.72	2555.05	-0.821905	-0.0365567	-0.100208	2579.69	2583.75	2581.97	1.24793	0.911637	0.983426	2582.66	2577.63	2583.92	-1.19798	-1.13064	-1.35021
38	2525.4	2502.09	2546.35	0.12385	0.20792	-0.198154	2529.51	2523.13	2525.95	0.532945	0.989812	0.980266	2577.93	2546.26	2594.81	0.693386	0.31232	0.145767	2548.41	2539.25	2555.67	-1.21897	-0.536912	-0.622508	2578.74	2583.02	2581.28	0.959185	0.729896	0.697588	2584.64	2579.53	2585.73	-1.98272	-1.90084	-1.80748
39	2525.5	2502.42	2547.04	-0.0960027	-0.326724	-0.690837	2529.22	2522.79	2524.92	0.294366	0.342642	1.02659	2577.51	2546.78	2594.65	0.425915	-0.517025	0.159329	2549.85	2540.5	2556.7	-1.44314	-1.24825	-1.03136	2578.44	2582.32	2580.7	0.293394	0.701104	0.573867	2587.22	2581.9	2587.75	-2.57513	-2.36786	-2.02089
40	2525.88	2502.85	2547.56	-0.375842	-0.4366	-0.516977	2528.74	2522.59	2523.85	0.481104	0.196205	1.07007	2577.6	2547.21	2594.55	-0.0928655	-0.424294	0.0959425	2551.92	2541.94	2558.53	-2.07284	-1.43706	-1.82254	2578.3	2581.78	2580.37	0.145909	0.544412	0.329519	2590.48	2585.14	2590.68	-3.26356	-3.24015	-2.93198
41	2526.09	2503.36	2548.08	-0.212242	-0.508981	-0.522532	2528.77	2522.58	2522.91	-0.0357341	0.0126446	0.938589	2578.23	2547.65	2594.81	-0.625079	-0.445602	-0.255603	2554.27	2544.27	2560.96	-2.34322	-2.32722	-2.43396	2578.26	2581.39	2580.35	0.0337438	0.391499	0.0231975	2594.38	2588.81	2595.04	-3.89228	-3.67129	-4.35395
42	2526.77	2504.16	2549.15	-0.682199	-0.796657	-1.0687	2528.89	2522.73	2522.1	-0.115068	-0.155922	0.814991	2579.01	2548.45	2595.55	-0.788583	-0.796426	-0.743966	2557.22	2547.41	2563.98	-2.95224	-3.1456	-3.02341	2578.7	2581.14	2580.55	-0.439992	0.245474	-0.1968	2599.63	2593.74	2600.36	-5.25312	-4.92234	-5.31939
43	2527.93	2505.16	2550.11	-1.15502	-1.00574	-0.961343	2529.03	2523.03	2521.72	-0.137557	-0.291772	0.374415	2580.38	2549.79	2596.57	-1.37069	-1.34161	-1.02216	2560.92	2551.32	2568.14	-3.6994	-3.90848	-4.16158	2579.02	2581.28	2580.56	-0.315023	-0.136229	-0.0114489	2605.82	2600.21	2607.15	-6.19135	-6.47572	-6.79735
44	2529.27	2506.17	2551.01	-1.34699	-1.00434	-0.896412	2529.16	2522.94	2521.48	-0.130852	0.0838831	0.244342	2582.14	2551.05	2597.91	-1.75906	-1.25808	-1.33824	2565.52	2555.83	2573.06	-4.60456	-4.50985	-4.91155	2579.04	2581.8	2580.8	-0.020533	-0.525816	-0.240185	2613.28	2608.47	2615.86	-7.4621	-8.26009	-8.70338
45	2530.52	2507.34	2552.09	-1.2468	-1.16754	-1.08483	2529.44	2523.09	2521.85	-0.282258	-0.151228	-0.370168	2583.88	2552.83	2599.59	-1.73204	-1.78192	-1.68127	2570.99	2561.83	2578.83	-5.47002	-5.99537	-5.77665	2579.11	2582.53	2581.27	-0.0754354	-0.72576	-0.472466	2622.06	2618.23	2625.9	-8.78247	-9.75639	-10.0389
46	2532.41	2508.93	2553.51	-1.89056	-1.58946	-1.42065	2529.59	2523.51	2522.3	-0.153757	-0.417437	-0.450962	2586.04	2555.19	2601.75	-2.16319	-2.36094	-2.15177	2577.47	2568.65	2586.11	-6.47681	-6.82864	-7.2807	2579.57	2583.87	2582.1	-0.452011	-1.34225	-0.824986	2632.13	2629.82	2637.1	-10.0631	-11.5967	-11.2075
47	2534.39	2511.05	2554.83	-1.98035	-2.1264	-1.31762	2530.14	2523.81	2522.78	-0.549678	-0.298759	-0.480725	2588.94	2557.96	2604.28	-2.90424	-2.76496	-2.53973	2584.78	2576.51	2594.61	-7.30606	-7.85916	-8.49345	2579.94	2585.52	2583.16	-0.372679	-1.64672	-1.06564	2643.4	2643	2649.96	-11.2719	-13.1754	-12.8527
48	2536.75	2513.53	2556.77	-2.35542	-2.47584	-1.93706	2531	2524.12	2523.36	-0.857833	-0.313147	-0.58393	2592.3	2561.25	2607.12	-3.35422	-3.29384	-2.83729	2593.47	2585.61	2604.12	-8.69186	-9.09285	-9.50966	2580.64	2587.27	2584.94	-0.70125	-1.74663	-1.77659	2656.1	2656.98	2663.94	-12.7026	-13.9792	-13.9818
49	2539.47	2516.23	2558.97	-2.72762	-2.7014	-2.20275	2531.93	2524.55	2524.25	-0.92981	-0.430646	-0.887925	2596.46	2565.31	2610.69	-4.1609	-4.05943	-3.57075	2603.49	2596.17	2615.44	-10.0277	-10.5601	-11.3226	2581.31	2589.34	2587.18	-0.672474	-2.07868	-2.24038	2670.12	2671.84	2679.21	-14.0192	-14.8601	-15.2712
50	2543.17	2519.39	2562.04	-3.69904	-3.16178	-3.06744	2533.05	2524.98	2524.83	-1.11359	-0.429129	-0.573667	2601.27	2569.99	2615.29	-4.81525	-4.67778	-4.59645	2614.8	2607.89	2628.06	-11.3004	-11.7237	-12.6231	2582.03	2592.04	2589.74	-0.717941	-2.69846	-2.56164	2685.56	2688.33	2695.78	-15.4391	-16.4921	-16.5756
51	2547.18	2523.34	2565.93	-4.00514	-3.94433	-3.89376	2534.16	2525.24	2525.79	-1.11774	-0.25801	-0.967389	2606.19	2575.42	2620.59	-4.92118	-5.43656	-5.29589	2627.5	2621.01	2642.03	-12.7086	-13.1156	-13.9697	2582.79	2594.96	2592.56	-0.763697	-2.92215	-2.81545	2702.21	2706.16	2713.56	-16.6445	-17.8276	-17.7711
52	2552.17	2527.57	2570.88	-4.99445	-4.23433	-4.94353	2534.98	2525.94	2527.25	-0.815005	-0.700237	-1.45969	2611.89	2581.61	2626.44	-5.69849	-6.18282	-5.85286	2641.44	2635.43	2657.69	-13.938	-14.429	-15.6553	2584.15	2598.67	2596.15	-1.36024	-3.70955	-3.59141	2719.82	2724.87	2732.41	-17.6171	-18.7136	-18.854
53	2557.86	2532.97	2576.63	-5.6848	-5.39688	-5.75111	2536.08	2527.4	2529.11	-1.10129	-1.45792	-1.85611	2618.63	2588.56	2633.71	-6.73174	-6.958	-7.26709	2656.21	2650.99	2674.74	-14.7667	-15.5573	-17.0483	2586.22	2603.37	2600.34	-2.06117	-4.69136	-4.19349	2738.17	2744.7	2752.38	-18.3446	-19.8298	-19.9716
54	2564.47	2539.83	2583.95	-6.6134	-6.86387	-7.31954	2537.63	2529.39	2531.05	-1.54716	-1.9874	-1.93734	2626.09	2596.68	2642.46	-7.46527	-8.11886	-8.75927	2671.49	2667.17	2692.19	-15.2848	-16.1788	-17.4544	2589.58	2608.77	2605.17	-3.36239	-5.40728	-4.83348	2756.75	2765.18	2772.71	-18.5788	-20.4777	-20.3294
55	2571.92	2548.04	2592.3	-7.44754	-8.21263	-8.34903	2539.58	2531.81	2533.46	-1.94893	-2.4256	-2.41193	2635.09	2606.3	2652.33	-9.00411	-9.61928	-9.8694	2687.05	2683.61	2710.11	-15.5609	-16.4353	-17.9188	2594.14	2614.95	2611.16	-4.55911	-6.17484	-5.98839	2774.95	2784.98	2792.85	-18.204	-19.7985	-20.1446
56	2580.76	2557.26	2602.1	-8.84069	-9.21783	-9.8057	2542.29	2535.08	2536.01	-2.71683	-3.27318	-2.55285	2645.82	2617.34	2663.54	-10.723	-11.034	-11.2081	2702.28	2699.66	2727.26	-15.2251	-16.0562	-17.1512	2599.9	2621.86	2618.39	-5.7614	-6.91722	-7.2232	2792.43	2803.2	2812.2	-17.4773	-18.2228	-19.3405
57	2590.67	2568.18	2613.54	-9.91191	-10.9195	-11.4413	2546.04	2538.74	2538.93	-3.74725	-3.65609	-2.91486	2657.59	2629.98	2676.26	-11.7744	-12.645	-12.7152	2717.06	2714.14	2742.78	-14.7834	-14.4819	-15.5201	2606.6	2629.62	2626.64	-6.70566	-7.75356	-8.25377	2808.56	2820.05	2829.72	-16.1364	-16.8459	-17.5271
58	2601.93	2580.11	2626.68	-11.2596	-11.9326	-13.1366	2550.48	2542.4	2542.32	-4.4384	-3.66321	-3.38999	2670.45	2643.82	2690.18	-12.8628	-13.8425	-13.9278	2730.19	2726.44	2755.87	-13.1309	-12.2954	-13.0936	2614	2638.32	2635.95	-7.3976	-8.70111	-9.30945	2822.65	2834.34	2844.83	-14.0846	-14.2965	-15.1045
59	2614.89	2593.19	2641.32	-12.9626	-13.0805	-14.6391	2555.67	2546.88	2546.94	-5.19507	-4.47901	-4.62578	2684.32	2658.58	2704.8	-13.8666	-14.7533	-14.6117	2741.4	2736.52	2766.62	-11.208	-10.0835	-10.7417	2622.13	2648.32	2646.72	-8.12979	-10.0034	-10.7687	2834.46	2845.52	2856.79	-11.8085	-11.1779	-11.9674
60	2629.01	2607.3	2657.72	-14.118	-14.1055	-16.3994	2561.4	2552.3	2552.52	-5.73103	-5.42044	-5.58155	2698.45	2673.88	2720.08	-14.1254	-15.303	-15.284	2750.22	2743.86	2774.22	-8.81605	-7.33672	-7.6066	2630.96	2659.34	2658.62	-8.83068	-11.0171	-11.8971	2843.39	2853.73	2865.69	-8.93171	-8.20929	-8.89206
61	2644.01	2622.42	2674.89	-15.0028	-15.1222	-17.1761	2567.72	2558.23	2559.29	-6.31141	-5.92369	-6.77066	2712.78	2689.26	2735.42	-14.3355	-15.3841	-15.3407	2756.58	2748.25	2779.07	-6.36532	-4.39192	-4.84634	2640.67	2671.56	2671.32	-9.70399	-12.2232	-12.7063	2849.52	2859.24	2871.32	-6.12703	-5.50678	-5.63316
62	2659.62	2637.76	2692.36	-15.6101	-15.343	-17.4708	2574.38	2564.47	2566.49	-6.66482	-6.242	-7.20065	2726.8	2703.88	2750.58	-14.0132	-14.6155	-15.1609	2760.11	2750.46	2781.33	-3.52803	-2.20507	-2.25764	2651.01	2684.08	2684.63	-10.3395	-12.5215	-13.3133	2853.03	2861.41	2874.18	-3.51053	-2.17667	-2.86109
63	2675.12	2653.2	2709.8	-15.5003	-15.4403	-17.4377	2580.76	2571.12	2573.92	-6.37916	-6.65148	-7.42967	2739.82	2717.78	2764.36	-13.0197	-13.8977	-13.7757	2761.63	2750.84	2781.27	-1.52126	-0.379066	0.0593866	2661.64	2696.05	2698.02	-10.6351	-11.9623	-13.3865	2854.37	2861.07	2874.41	-1.34274	0.34171	-0.225493
64	2689.28	2667.62	2725.97	-14.1601	-14.4105	-16.1669	2586.74	2577.28	2580.7	-5.97759	-6.16006	-6.77346	2751.4	2729.98	2776.16	-11.5808	-12.1991	-11.8012	2761.17	2749.21	2779.03	0.457312	1.62779	2.23241	2671.89	2706.77	2710.28	-10.2538	-10.7249	-12.2596	2853.72	2858.84	2872.91	0.652535	2.23102	1.49658
65	2702.13	2680.51	2740.15	-12.8493	-12.8908	-14.1818	2592.44	2582.27	2586.67	-5.70566	-4.98877	-5.9746	2761.18	2739.8	2785.71	-9.7888	-9.82857	-9.55487	2759.18	2746.31	2775.31	1.99659	2.89576	3.72002	2681.1	2715.89	2721.01	-9.20982	-9.11307	-10.7306	2852.1	2855.02	2869.96	1.62056	3.82117	2.9488
66	2712.62	2691.3	2752.06	-10.4848	-10.7986	-11.9125	2597.09	2586.17	2591.33	-4.65183	-3.90184	-4.65758	2768.73	2747.16	2792.92	-7.54073	-7.3556	-7.20751	2756	2742.7	2770.28	3.17895	3.61478	5.03095	2688.28	2722.71	2729.62	-7.17323	-6.82721	-8.61161	2849.29	2850.26	2866.09	2.80414	4.76056	3.86921
67	2720.59	2700.11	2761.27	-7.97031	-8.80869	-9.20345	2600.3	2589.18	2595.01	-3.20433	-3.00474	-3.6824	2774	2752.38	2797.13	-5.27867	-5.22003	-4.21156	2752	2738.73	2764.45	4.00282	3.96894	5.83209	2693.43	2727.53	2735.68	-5.15683	-4.81574	-6.05261	2845.79	2845.06	2861.56	3.49971	5.19567	4.53608
68	2726.11	2706.21	2767.53	-5.52444	-6.0969	-6.26801	2602.45	2590.95	2597.56	-2.15082	-1.77439	-2.55254	2777.04	2755.16	2799.01	-3.03737	-2.77731	-1.87887	2747.4	2734.17	2758.38	4.5978	4.55573	6.0716	2696.44	2730.72	2739.22	-3.00192	-3.18994	-3.54052	2841.71	2839.68	2856.68	4.08641	5.38561	4.87653
69	2729.39	2710.38	2771.56	-3.27305	-4.16739	-4.03018	2603.53	2591.58	2598.94	-1.08396	-0.629305	-1.37601	2778.07	2756.07	2799.42	-1.03139	-0.909133	-0.404474	2742.6	2729.75	2752.32	4.79402	4.42422	6.06191	2697.41	2732.21	2741	-0.976537	-1.49042	-1.78195	2837.06	2833.95	2851.3	4.64761	5.73221	5.38327
70	2730.14	2712.5	2773.26	-0.756101	-2.12145	-1.69164	2603.64	2591.82	2599.43	-0.110188	-0.23555	-0.489793	2777.42	2755.69	2798.24	0.657002	0.381202	1.18017	2737.99	2725.01	2746.16	4.61879	4.7341	6.15469	2697.03	2731.99	2740.79	0.384391	0.221398	0.211916	2832.12	2828.04	2845.59	4.93276	5.91016	5.70518
71	2729.8	2713.16	2773.27	0.339871	-0.664311	-0.00884391	2603.5	2591.33	2599.24	0.143217	0.483981	0.186202	2775.47	2754.08	2795.98	1.95059	1.60721	2.26069	2733.39	2720.03	2740.13	4.59104	4.984	6.03228	2695.65	2730.62	2739.25	1.37624	1.36409	1.53219	2827.32	2821.79	2839.35	4.80954	6.24712	6.23588
72	2728.22	2712.24	2772.14	1.57859	0.918239	1.12841	2603	2590.22	2598.42	0.496411	1.11104	0.826142	2772.71	2751.45	2793.38	2.75311	2.62857	2.59431	2728.88	2714.67	2733.97	4.51611	5.36514	6.15623	2693.58	2728.23	2736.73	2.07278	2.3929	2.52822	2822.4	2815.16	2832.86	4.91108	6.63382	6.49554
73	2725.72	2710.68	2769.7	2.50555	1.56373	2.4385	2602.52	2588.76	2597.04	0.479133	1.46309	1.37326	2769.27	2748.31	2790.41	3.4395	3.13583	2.97025	2724.37	2709.15	2727.67	4.51342	5.51916	6.30942	2691.13	2724.72	2733.36	2.45083	3.50953	3.36498	2817.55	2808.61	2826.28	4.85504	6.54348	6.58258
74	2722.64	2708.12	2766.15	3.07379	2.56149	3.54656	2601.86	2587.11	2595.55	0.660328	1.65008	1.49879	2765.57	2744.92	2786.54	3.70062	3.39838	3.87567	2719.89	2703.25	2721	4.47556	5.89419	6.66462	2688.18	2720.69	2728.93	2.94629	4.03367	4.43291	2813.01	2802.15	2819.62	4.5342	6.46502	6.65934
75	2719.45	2705.24	2761.87	3.19316	2.88116	4.28085	2600.92	2585.03	2593.89	0.943428	2.07504	1.65512	2761.53	2741.16	2782.31	4.03985	3.75267	4.22781	2715.08	2697.6	2714.53	4.81432	5.65263	6.46617	2684.74	2716.39	2724.17	3.44458	4.29203	4.75487	2808.22	2795.7	2812.88	4.79181	6.44846	6.73863
76	2715.31	2701.61	2756.69	4.14579	3.63118	5.17653	2598.97	2582.73	2591.95	1.95242	2.29762	1.94184	2757.15	2737.12	2777.47	4.38048	4.04173	4.83361	2709.96	2692.04	2707.94	5.11116	5.55538	6.59147	2680.92	2711.62	2719.03	3.81654	4.77062	5.14296	2802.84	2789.06	2806.49	5.38322	6.63718	6.39034
77	2710.63	2697.64	2750.79	4.67019	3.97095	5.90333	2597.06	2580.44	2589.86	1.90398	2.2937	2.09332	2752.2	2732.83	2772.16	4.94767	4.28935	5.31065	2704.66	2686.33	2701.41	5.30759	5.71256	6.53031	2676.68	2706.42	2713.65	4.24398	5.20092	5.37895	2797.05	2782.46	2800.03	5.79054	6.59753	6.45801
78	2705.59	2693.13	2745.02	5.04606	4.51	5.77588	2594.66	2578.02	2587.91	2.40753	2.41676	1.9499	2747.27	2727.84	2766.34	4.93302	4.99027	5.81923	2699.12	2680.87	2694.9	5.53903	5.46177	6.51586	2671.94	2701.18	2708.36	4.74088	5.24325	5.29376	2790.7	2775.22	2793.39	6.34949	7.24766	6.63726
79	2700.25	2688.41	2738.88	5.33498	4.71741	6.1356	2592.02	2575.54	2585.8	2.6378	2.48171	2.109	2741.67	2721.96	2760.52	5.60525	5.87873	5.8221	2693.29	2675.5	2688.69	5.83114	5.37009	6.2094	2667.16	2695.54	2703.2	4.77782	5.64465	5.15833	2783.75	2767.59	2786.59	6.9488	7.62915	6.80087
80	2694.84	2683.3	2732.99	5.41223	5.11009	5.89047	2588.99	2573.05	2583.44	3.02451	2.48939	2.35718	2735.87	2715.64	2754.5	5.79577	6.31838	6.02597	2687.03	2669.95	2682.12	6.25875	5.54629	6.56339	2662.41	2689.97	2697.92	4.74602	5.56245	5.27716	2776.31	2759.76	2779.32	7.44395	7.82509	7.27612
81	2689.9	2678.36	2727.46	4.93829	4.93709	5.53327	2586.58	2570.7	2581.26	2.40994	2.35412	2.17865	2729.92	2709.16	2748.57	5.94679	6.48359	5.92256	2681.02	2664.54	2675.75	6.0121	5.41594	6.37288	2657.88	2684.83	2692.5	4.53684	5.14738	5.41748	2769.11	2751.86	2771.73	7.19343	7.9043	7.58296
82	2685.26	2673.41	2721.84	4.64038	4.95095	5.61939	2583.96	2568	2579	2.62684	2.70074	2.26219	2724.05	2702.5	2742.64	5.87597	6.6618	5.93717	2675.22	2659.52	2669.64	5.79225	5.02133	6.10911	2653.39	2679.99	2686.84	4.48216	4.834	5.66773	2761.82	2743.8	2763.74	7.29553	8.06099	7.98807
83	2681.68	2668.82	2715.74	3.5804	4.5891	6.09753	2581.77	2564.98	2576.64	2.18948	3.01777	2.35934	2718.52	2696.17	2737.04	5.52525	6.32873	5.59708	2670.68	2654.64	2663.41	4.54575	4.87743	6.23408	2649.11	2675.64	2680.73	4.28551	4.34961	6.10248	2755.01	2735.97	2756.49	6.8096	7.82913	7.25239
84	2678.2	2664.3	2710.01	3.4855	4.52619	5.73128	2579.75	2562.05	2574.36	2.01525	2.93102	2.28329	2713.03	2690.14	2731.42	5.48975	6.03238	5.61513	2666.08	2649.91	2657.28	4.59685	4.7248	6.12913	2644.99	2671.69	2674.5	4.12187	3.95318	6.23655	2748.31	2728.13	2748.94	6.7026	7.83955	7.5494
85	2676.72	2660.42	2703.06	1.48116	3.87456	6.94372	2578.43	2558.11	2572.17	1.32512	3.9389	2.18691	2709.12	2684.58	2726.35	3.91228	5.55747	5.06999	2664.58	2645.63	2650.8	1.50488	4.28511	6.47824	2640.63	2668.31	2667.79	4.35623	3.3781	6.70314	2742.51	2720.59	2743.75	5.79558	7.54025	5.1936

## Sheet: Fig. 6d_data_points
	Tm (°C) by thermofluor			Mean Tm	SD
	Tm1	Tm2	Tm3
Hpt WT	61	63	61	61.6595	1.1547
Hpt E82A	63	60	62	61.654	1.52753
Hpt E89A	61	61	60	60.6648	0.57735
Hpt R158A	54	55	53	53.9938	1
Hpt R169A	64	60	62	61.9785	2
Hpt E82A/R158A	54	53	54	53.6646	0.57735
